# Supplementary material for: Spectrum and Risk of Neoplasia in Werner Syndrome: A Systematic Review
Source: PLoS One. 2013 Apr 1;8(4):e59709. doi: 10.1371/journal.pone.0059709 (PMC3613408; doi:10.1371/journal.pone.0059709)
Supplement: Table S1 — Study population spreadsheet (see Excel spreadsheet S1). (XLSX) [file pone.0059709.s003.xlsx]

## Sheet: Study Population
Case	Sex	WS diagnostic confidence	Age tumor diagnosis	Post-mortem diagnosis?	Spectrum tumor code	ICD-10 (if malignant)	Histopathologic diagnosis	Tumor site	Notes	Reference for case report in Goto et al. 1996	Reference for neoplasm in Table 1 of Goto et al. 1996	Notes/Discrepancies from Goto et al. 1996	Ref1	Ref2	Ref3	Ref4	Ref5	Ref6
Cases residing in Japan
1	M	definite	36		1	C47+C49	undifferentiated pleomorphic sarcoma	L olecranon		19	19		[1]
2	M	possible	26		1	C47+C49	leiomyosarcoma	R forearm		19	19		[1]
3	F	probable	32		1	C47+C49	undifferentiated pleomorphic sarcoma	L elbow		19	19		[1]
4	M	probable	45		2	C40-41	osteosarcoma	L tibia	unconfirmed tumor in the cerebellum, likely metastasis from gastric cancer; also voice changes observed at 6y	23, 17	23		[2]	[3]
4	M	probable	45		31	C43	malignant melanoma	L foot, plantar surface	unconfirmed tumor in the cerebellum, likely metastasis from gastric cancer; also voice changes observed at 6y	23, 17	23		[2]	[3]
4	M	probable	45		8	C16	gastric adenocarcinoma	stomach	unconfirmed tumor in the cerebellum, likely metastasis from gastric cancer; also voice changes observed at 6y	23, 17	23		[2]	[3]
4	M	probable	45		1	C33-34	leiomyosarcoma	R lung	unconfirmed tumor in the cerebellum, likely metastasis from gastric cancer; also voice changes observed at 6y	23, 17	23		[2]	[3]
4	M	probable	45	Y	72	C73	papillary carcinoma	thyroid	unconfirmed tumor in the cerebellum, likely metastasis from gastric cancer; also voice changes observed at 6y	23, 17	23		[2]	[3]
5	M	definite	33		4		meningioma	(meningioma)		66	66		[4]	[5]
6	M	possible	34*		4		meningioma	(meningioma)		68	68		[6]
6	M	possible	41		5		myelofibrosis	(hematological)	report indicates myelofibrosis may be due to diphenylhydantoin therapy for seizure	68	68		[6]
6	M	possible	41	Y	71		follicular adenomas	thyroid		68			[6]
7	M	probable	39	Y	4		meningioma	R occipital dura mater		69	69		[7]	[8]
8	M	possible	40		33	C15	malignant melanoma	esophagus		50	50		[9]
9	M	probable	28		4		meningioma	L parasagittal region		70	70		[10]	[11]	[12]
10	M	probable	42		140	C67	papillary transitional cell carcinoma	bladder		138	138		[13]
12	F	definite	49		71	C73	follicular carcinoma	thyroid		6, 103	103		[14]	[15]
13	M	definite	33		1	C47+C49	pleomorphic rhabdomyosarcoma	R lower leg	some discrepancies, but case in Sato et al. 1988 seems likely to be a repeat report	6, 15	15		[14]	[16]
14	F	probable	33		71	C73	follicular carcinoma	thyroid, R lobe		6	6		[14]
15	M	probable	67		73	C73	anaplastic carcinoma	thyroid		6, 103	103		[14]	[15]
17	M	possible	40		31	C43	malignant melanoma	R foot, 5th toe		56	56		[17]
18	F	definite	49		2	C40-41	osteosarcoma	R tibia		36	36		[18]
19	M	definite	40		1	C47+C49	leiomyosarcoma	L bicep (cubital)	patient also had a subtotal thyroidectomy at age 26, but thyroid lesion not described	24	24		[19]
19	M	definite	40*	Y	71		follicular adenoma	thyroid	patient also had a subtotal thyroidectomy at age 26, but thyroid lesion not described	24			[19]
20	F	definite	38		140	C67	transitional cell carcinoma	bladder		46	46		[20]	[21]	[14]
20	F	definite	45		32	C30-31	malignant melanoma	L nasal cavity		46	46		[20]	[21]	[14]
21	F	probable	43		1	C47+C49	myxofibrosarcoma	R foot		18	18		[22]
22	F	probable	40		2	C47+C49	osteosarcoma (extraskeletal)	R thigh		42	42		[23]
23	F	probable	47*		72	C73	papillary carcinoma	thyroid		37	37		[24]
23	F	probable	49*		2	C40-41	osteosarcoma	R lower leg		37	37		[24]
24	M	definite	53		1	C47+C49	synovial sarcoma	L hand		27	27		[25]	[26]
25	F	probable	34		200	C53 / C54	uterine cancer NOS	uterus		38	38		[27]
25	F	probable	36		71	C73	follicular carcinoma	thyroid, R lobe		38	38		[27]
25	F	probable	37*		2	C40-41	osteosarcoma	L knee		38	38		[27]
26	M	definite	47		2	C40-41	osteosarcoma	R radius		39	39		[28]
27	F	probable	45*		32	C30-31	malignant melanoma	L nasal cavity		49	49		[29]
27	F	probable	46		31	C43	malignant melanoma	R foot, 5th toe		49	49		[29]
28	F	probable	32		130	C30-31	squamous cell carcinoma	L nasal cavity		131	131		[30]
30	F	uk	44*		33	C51-52, C55, C57.7-9, C58	malignant melanoma	R large pudental lip					[31]
30	F	uk	44*		31	C43	malignant melanoma	L foot, plantar surface, near toe and near heel					[31]
31	M	definite	38*		9	C22 / C23-24	cholangiocarcinoma	liver, L lobe and hilum		121	121		[32]
32	M	definite	37		2	C40-41	osteosarcoma	L forearm, dorsal aspect					[33]
33	F	probable	32*		72	C73	papillary carcinoma	thyroid		similar to 88	similar to 88	citation appears to be correct citation for reference no. 88; also, seems to have been mis-specified as reference no. 85 in Table 1	[34]	[35]
33	F	probable	40		50	C91-95	acute myelogenous leukemia (FAB M4, after RAEB-t/MDS)	(hematological)	report indicates leukemia may be related to 7-year course of radioactive iodine for the treatment of thyroid cancer	similar to 88	similar to 88	citation appears to be correct citation for reference no. 88; also, seems to have been mis-specified as reference no. 85 in Table 1	[34]	[35]
34	F	uk	45		1	C47+C49	undifferentiated pleomorphic sarcoma	R knee		17	17		[3]
36	M	uk	65		120	C44	squamous cell carcinoma	L hand		17	17		[3]
37	F	uk	46		9	C22 / C23-24	cholangiocarcinoma	biliary tract		123	123		[36]
38	M	possible	58		9	C22 / C23-25	cholangiocarcinoma	common bile duct		122	122		[37]
39	F	probable	48		31	C43	malignant melanoma	R heel		54	54		[38]
41	M	definite	41		33	C00-08	mucosal malignant melanoma	upper lip		51	51		[39]
43	F	definite	43		31	C43	malignant melanoma	inner L malleolar area		60	60		[40]	[41]
44	M	possible	36		31	C43	malignant melanoma	L sole		53	53		[42]
46	F	uk	uk		130	C30-31	nasal cancer NOS	paranasal cavity		133	133		[43]
46	F	uk	uk		200	C53/C54	uterine cancer NOS	uterus		133	133		[43]
47	M	probable	59		31	C43	acral lentiginous melanoma	R thumb					[44]
48	M	possible	36		72	C73	papillary carcinoma/follicular adenomas	thyroid		105	105		[45]
49	M	definite	27		74		thyroid neoplasm NOS	thyroid, R lobe		73			[46]
49	M	definite	46		72	C73	papillary carcinoma	thyroid, L lobe		73	73		[46]
49	M	definite	46		4		meningioma	posterior falx to tentorium cerebelli		73	73		[46]
51	M	uk	53		140	C67	transitional cell carcinoma	bladder		139	139		[47]
52	M	definite	43		130	C30-31	undifferentiated carcinoma NOS	R nasal cavity		132	132		[48]
53	F	uk	38		110	C50	intraductal carcinoma	R breast	malignancy shows cribriform, papillary patterns; reported as solid tubular histology	124	124		[49]
54	M	possible	42		51	C88, C90	plasmacytoma	paranasal cavity, R ethmoid		93	93		[50]
55	M	definite	36		50	C91-95	acute myelogenous leukemia	(hematological)	voice changes observed at age 10	86, 87	86, 87	Goto et al. 1996 counts each as separate reports, but due to the same death date, we count only one malignancy	[51]	[52]
56	F	possible	48		9	C22 / C23-24	liver cancer NOS	hepatic portal region		118	118		[53]
57	M	definite	47		8	C16	gastric adenocarcinoma	pyloric antrum		112	112		[54]
58	M	uk	44		5		myelodysplasia/myelofibrosis	(hematological)		91	91		[55]
60	M	uk	40		9	C22 / C23-24	hepatocellular carcinoma	liver					[56]
61	F	definite	46		32	C30-31	malignant melanoma	R nasal cavity		48	48		[57]
64	M	possible	62		4		meningioma	R brain		67, 82	67	Goto et al. 1996 labels the age at diagnosis as 59y	[58]	[59]
64	M	possible	62		5		myelodysplasia	(hematological)		67, 82	67	Goto et al. 1996 labeles the age at diagnosis as 60y	[58]	[59]
65	F	definite	32		71	C73	follicular carcinoma	thyroid, L lobe		101	101		[60]
68	F	uk	47		1	C47+C49	leiomyosarcoma	R knee		22	22		[61]
69	F	uk	44		71	C73	follicular carcinoma	thyroid, L lobe	additional thyroid adenoma NOS of the R lobe diagnosed at age 44	22	22		[61]
70	M	definite	43		74		thyroid neoplasm NOS	thyroid		14			[62]	[63]	[64]
70	M	definite	47*		61	C47+C49	malignant peripheral nerve sheath tumor	R knee, posteromedial popliteal region		14	14		[62]	[63]	[64]
70	M	definite	50		1	C47+C49	undifferentiated pleomorphic sarcoma	R thigh, proximal/lateral region		14			[62]	[63]	[64]
70	M	definite	57		2	C40-41	osteosarcoma	R calcaneal region		14			[62]	[63]	[64]
71	M	probable	53		8	C16	gastric adenocarcinoma	pyloric antrum, greater curvature		110	110		[65]
72	F	possible	42		73	C73	anaplastic carcinoma	thyroid		107	107		[66]
73	M	probable	37		31	C43	malignant melanoma	L foot, plantar surface		62, 58	62, 58	Goto et al. 1996 counts each as separate reports, but conservatively, we have counted only one malignancy	[67]	[68]
74	M	definite	59		140	C67	transitional cell carcinoma	bladder					[69]
75	M	uk	42		50	C91-95	T-cell leukemia	R thigh	malignancy is HTLV-1 associated				[70]
76	F	definite	29		200		leiomyoma	uterus		140			[71]
76	F	definite	34*		1		leiomyoma	L lower abdomen		140			[71]
76	F	definite	37		150	C56, C57.0-4	cystadenocarcinoma	R ovary		140	140		[71]
76	F	definite	37	Y	74		thyroid adenoma NOS	thyroid		140			[71]
77	M	possible	53		160	C25	pancreatic adenocarcinoma	pancreas		137	137		[72]
78	F	definite	55		2	C40-41	osteosarcoma	L calcaneus					[73]
79	F	definite	51		1	C47+C49	undifferentiated pleomorphic sarcoma	R elbow					[74]
80	M	probable	48		74		thyroid adenoma NOS	thyroid					[75]
80	M	probable	52		170	C33-34	bronchiolo-alveolar adenocarcinoma	lung					[75]
81	F	probable	61		160	C25	pancreatic adenocarcinoma	pancreas					[76]
82	M	definite	<52		270	C09-14	pharyngeal carcinoma NOS	pharynx					[77]
82	M	definite	52		170	C33-34	adenocarcinoma	lung, L upper lobe	malignancy shows regions that display either solid or papillary growth patterns				[77]
83	M	probable	44*		11	C00-C96, but C44	fibrosarcoma	uk	Tsurubuchi et al. 2008 labels this site as "orbital"	25	25		[5]
83	M	probable	44*		4		meningioma	(meningioma)		25	25		[5]
84	F	definite	57*		120	C44	basal cell carcinoma	abdominal skin					[78]
85	M	possible	69		180	C00-08	squamous cell carcinoma	median soft palate	additional SCC of the hard palate diagnosed at age 79				[79]
85	M	possible	74		180	C00-08	squamous cell carcinoma	L edge of tongue	additional SCC at R edge of tongue diagnosed at age 75				[79]
85	M	possible	79		230	C15	squamous cell carcinoma	esophagus					[79]
85	M	possible	82		210	C64-66, C68	transitional cell carcinoma	R ureter					[79]
86	F	uk	46		110	C50	breast carcinoma NOS	breast		5	5		[80]
87	F	uk	61		11	C00-C96, but C44	fibrosarcoma	uk		5	5		[80]
88	M	uk	31		1	C47+C49	fibrosarcoma	L thigh		5	5		[80]
90	M	uk	60		190	C32	laryngeal carcinoma NOS	larynx		5	5		[80]
91	M	probable	51		71	C73	follicular carcinoma	thyroid, R lobe		21	21		[81]
91	M	probable	51		1	C48	leiomyosarcoma	retroperitoneum		21	21		[81]
92	M	possible	61		5		RAEB/myelofibrosis	(hematological)		92	92		[82]
93	M	uk	38		2		bone neoplasm NOS	femur	additional benign fibrous histiocytoma of the femur diagnosed at age 53				[83]
93	M	uk	39		74	C73	thyroid carcinoma NOS	thyroid					[83]
95	M	definite	26		6	C70-C72	glioblastoma	cerebellum		87	87		[52]
95	M	definite	26		74		thyroid neoplasm NOS	thyroid		87			[52]
96	M	possible	31		73	C73	anaplastic carcinoma	thyroid, L lobe		87	87		[52]
97	M	definite	50		2	C40-41	osteosarcoma	R lower leg	although some demographic details differ, these two references seem to describe the same patient				[84]	[85]
97	M	definite	52		33	C69	malignant melanoma	R conjunctiva					[84]	[85]
98	M	uk	21*		31		acral lentiginous melanoma in situ	R thumb					[86]
98	M	uk	31*		32	C30-31	malignant melanoma	R nasal cavity					[86]
100	M	probable	63		5		RAEB	(hematological)					[87]
101	F	uk	38		71	C73	follicular carcinoma	thyroid, L lobe		102	102		[88]
102	M	definite	62		32	C30-31	malignant melanoma	L nasal cavity					[89]
104	M	uk	51		32	C30-31	malignant melanoma	L nasal cavity					[90]
105	F	definite	58		1	C47+C49	undifferentiated pleomorphic sarcoma	L knee		20	20		[91]
107	F	probable	47		71	C73	follicular carcinoma	thyroid		100	100		[92]
108	F	probable	22		72	C73	papillary carcinoma	thyroid	additional thyroid adenoma NOS diagnosed at age 39	100	100		[92]
109	M	definite	49		9	C22 / C23-25	cholangiocarcinoma	liver, hepatic portal region		120	120		[93]
110	F	possible	27		74	C73	thyroid carcinoma NOS	thyroid		104	104	papillary subtype not explicit in referenced article	[94]
111	F	probable	26		110	C50	lobular breast carcinoma	L breast		113	113		[95]
111	F	probable	28*		8	C16	gastric adenocarcinoma	stomach		113	113		[95]
112	F	probable	35		74		thyroid adenoma NOS	thyroid					[96]
112	F	probable	54		120	C44	squamous cell carcinoma in situ	R thigh					[96]
113	F	possible	53		170	C33-34	squamous cell carcinoma	lung, R lobe					[97]
114	F	definite	54		31		benign melanoma	foot					[98]
115	F	probable	34		31	C43	malignant melanoma	external L malleolar area		61	61		[99]
116	F	definite	42		4		meningioma	(meningioma)		14	14	Goto et al. 1996 labels the age at diagnosis as 44y	[64]
116	F	definite	42		200		leiomyoma	uterus		14			[64]
118	M	definite	48		31	C43	malignant melanoma	L foot, big toe					[100]	[101]	[102]
119	M	definite	53		4		meningioma	pterygopalatine fossa					[103]	[104]
119	M	definite	56		32	C30-31	malignant melanoma	nasal mucosa					[103]	[104]
120	M	possible	52		5		myelodysplasia	(hematological)	reported as atypical leukemia, but insufficient data for this diagnosis	83	83		[105]
121	M	definite	55		170	C33-34	adenocarcinoma	lung, L lobe		135	135		[106]
123	M	possible	47		5		acute myelofibrosis	(hematological)					[107]
124	M	probable	46		50	C91-95	acute megakaryoblastic leukemia (FAB M7)	(hematological)					[108]
125	M	possible	41		32	C30-31	malignant melanoma	L nasal cavity		47	47		[109]	[110]
128	M	uk	44		31	C43	malignant melanoma	L heel					[111]
130	M	uk	25*		50	C91-95	leukemia NOS	(hematological)		82	82		[59]
132	F	definite	50		220	C74-75	adrenal cortical carcinoma	R adrenal gland					[112]
132	F	definite	50		210	C64-66, C68	papillary transitional cell carcinoma	R ureter					[112]
133	M	definite	31		4		meningioma	(meningioma)		75	75		[113]
134	M	definite	45		4		meningioma	L frontal lobe		65	65		[114]
137	M	possible	53*		4	C70-C72	malignant meningioma	planum sphenoidale	portions with chordoid histopathology, likely metastasis to adrenal gland, and possibly vertebra(e)	74	74		[115]
138	M	possible	49		4		meningioma	L frontal area		76	76		[116]
139	F	definite	39		4		meningioma	R parietal region		71	71		[117]
141	M	uk	52		2	C40-41	osteosarcoma	R leg					[118]
141	M	uk	53		4		meningioma	R anterior, posterior falx cerebri					[118]
142	F	definite	56		4		meningioma	parasaggital					[119]
142	F	definite	56		74		benign thyroid neoplasm NOS	thyroid					[119]
143	F	definite	<55		74		thyroid neoplasm NOS	thyroid					[120]
144	M	definite	55		220	C74-75	pheochromocytoma	adrenal gland					[121]
152	uk	probable	42*		33	C00-C96, but C44	malignant melanoma	uk		59	59	Goto 1996 labels this as "foot" site	[122]
300	M	probable	35		71		follicular thyroid neoplasm NOS	thyroid		52			[123]
300	M	probable	42		31	C43	malignant melanoma	R heel	additional acral lentiginous melanoma of L foot, plantar surface diagnosed at age 44	52	52		[123]
301	F	definite	56	Y	4		meningioma	(meningioma)					[124]
302	F	definite	42*		74		thyroid adenoma NOS	thyroid		25			[5]
306	F	uk	30*		72	C73	papillary carcinoma	thyroid		106	106		[125]
309	F	probable	uk		150	C56, C57.0-4	ovarian carcinoma NOS	ovary		141	141		[126]
310	M	uk	45*		9	C22 / C23-24	liver cancer NOS	liver		119	119		[127]
311	M	probable	58*		6		glioma NOS	brain		97	97		[128]
312	M	probable	<53		190		laryngeal neoplasm NOS	vocal cord		134	134	malignancy seems unclear from the article	[129]
314	F	uk	uk		110	C50	breast carcinoma NOS	breast		60	60		[40]
315	F	uk	uk		110	C50	breast carcinoma NOS	breast		60	60		[40]
333	uk	uk	20		2	C40-41	osteosarcoma	uk		Goto et al. 1996			[130]
335	F	definite	40		71	C73	follicular carcinoma	thyroid	this appears to be a follicular carcinoma in a patient mentioned in the Goto et al. 1981 publication (but tumor not referred to in that paper)	5, Goto et al. 1996	5	this carcinoma was likely in a patient reported in the referenced article (follicular carcinoma not mentioned in referenced article)	[131]	[80]	[130]
336	F	definite	42		71	C73	follicular carcinoma	thyroid	PC from Dr. H. Matsuno				[131]
342	F	uk	40*		32	C30-31	malignant melanoma	nasal cavity		46	46		[20]
343	M	uk	37*		8	C16	gastric adenocarcinoma	stomach		23, 17	23		[2]	[3]
345	F	definite	57		9	C22 / C23-25	cholangiocarcinoma	liver	case was found after formal search closed; it is included in spectrum counts, but not in risk estimation				[132]
346	M	uk	43		50	C91-95	acute myelogenous leukemia NOS	(hematological)	Mita et al. 1996 (Table 3) cites other articles reporting this patient with a low WBC count but 3.8% blasts; low WBC count may reflect prior therapy	similar to 84	similar to 84	the referenced article was not found, but this abstract likely refers to same case	[133]
347	M	probable	41		50	C91-95	acute myelogenous leukemia NOS	(hematological)		similar to 85	similar to 85	this appears to be the referenced article (the journal name was mis-specified in Goto et al. 1996)	[134]
348	M	uk	39		50	C91-95	acute myelogenous leukemia (FAB M2)	(hematological)					[135]
349	M	definite	34		71	C73	follicular/clear cell carcinoma	thyroid		89	89		[136]	[137]
349	M	definite	34		50	C91-95	acute myelogenous leukemia (FAB M6) (erythroleukemia)	(hematological)			89	erythroleukemia is only described in the Maruyama et al. 1987 paper, but Goto et al. 1996 provides reference to the patient in Kaneko et al. 1986	[136]	[137]
403	F	definite	29		71		follicular adenoma	thyroid					[138]
403	F	definite	31		61		neurinoma	spinal level T11/T12/L1					[138]
Cases residing outside of Japan
153	M	definite	46		4		meningioma	L frontal cortex, parasagittal					[139]
154	M	definite	43		160		pancreatic adenocarcinoma	pancreas					[140]
155	F	definite	47		2		osteosarcoma	L knee	preceding aggressive osteoblastoma at site	43	43		[141]
156	F	definite	30		4		meningioma	petroclival with cavernous sinus invasion					[142]
157	F	definite	43*		4		meningioma	R tentorial					[143]
158	M	definite	37		50		acute leukemia NOS	(hematological)					[144]
159	F	definite	41		31		malignant melanoma	R heel					[145]
160	M	possible	40		140		transitional cell carcinoma NOS	bladder					[146]
161	M	probable	<44		31		malignant melanoma	finger	cutaneous melanoma reported to have been diagnosed "as a child"				[147]
161	M	probable	44		50		acute myelogenous leukemia (M2)	(hematological)					[147]
162	M	definite	23		2		osteochondroma	ilium					[148]
163	M	definite	29		5		RAEB-t	(hematological)		95	95		[149]
164	F	definite	33		151		vulvar carcinoma NOS	vulva					[150]
165	F	possible	50		6		malignant brain neoplasm NOS	brain					[151]
166	F	probable	27		200		leiomyoma	uterus					[152]
167	F	probable	50		2		osteosarcoma	R malleolar area		44	44		[153]
168	M	probable	52		120		basal cell carcinoma	R tip of nose		128	128		[154]
168	M	probable	57		120		squamous cell carcinoma	scalp and L forearm		128			[154]
171	uk	probable	uk		2		osteosarcoma	orbit		45	45	Goto et al. 1996 specifies patient is male; Kizukuri et al. 1980 specifies at age diagnosis is 51y.	[155]	[156]
171	uk	probable	uk		74		thyroid adenoma NOS	thyroid		45		Goto et al. 1996 specifies patient is male	[155]	[156]
171	uk	probable	uk	Y	4		meningioma	(meningioma)		45	45	Goto et al. 1996 specifies patient is male	[155]	[156]
172	M	possible	46		1		fibrosarcoma	mediastinum		32	32		[157]
172	M	possible	57		120		basal cell carcinoma	nose (x2) and upper lip		32	32		[157]
173	F	probable	42		6		hemangiolipoma	spine level D11/D12		33	33		[158]
174	M	definite	39		61		malignant peripheral nerve sheath tumor	R thigh		29	29		[159]
175	F	probable	49		2		osteosarcoma	R 1st metatarsal/cuneiform bones		29	29		[159]
176	F	probable	24		50		acute myelogenous leukemia NOS	(hematological)		94	94		[160]
177	M	possible	49		6		astrocytoma	L temporal lobe		99	99		[161]
178	F	definite	34		5		myelofibrosis	(hematological)		96	96		[162]
179	M	definite	40		8		gastric adenocarcinoma	stomach		114	114		[163]
180	F	probable	40		1		undifferentiated pleomorphic sarcoma	L lateral thigh		31	31		[164]
180	F	probable	41		150		cystadenocarcinoma	ovary		31			[164]
181	M	probable	45		4		meningioma	(meningioma)	These case reports appear to be duplicate reports; the first reference is the most complete	81	81		[165]	[166]	[167]
182	M	possible	48		2		bone neoplasm NOS	uk					[165]
183	F	definite	52		120		squamous cell carcinoma	cheek		144, 114	114		[168]
183	F	definite	52		120		basal cell carcinoma	face (x2)		144, 114			[168]
185	F	definite	<47		110		breast carcinoma NOS	breast					INU1010**
185	F	definite	<47		150		ovarian carcinoma NOS	ovary					INU1010**
185	F	definite	47		160		pancreatic adenocarcinoma	head of pancreas					INU1010**
185	F	definite	47	Y	170		carcinoid	lung, L upper lobe					INU1010**
186	M	definite	42		9		hepatocellular carcinoma	liver	onset of greying of the hair at 8y	117, 45	117		[169]	[170]	[171]	[172]	[155]	[156]
186	M	definite	42	Y	220		cortical adenoma	adrenal gland	onset of greying of the hair at 8y	117, 45			[169]	[170]	[171]	[172]	[155]	[156]
187	M	definite	38		1		fibrosarcoma	L forearm		117, 30, 45	30		[169]	[173]	[172]	[155]	[156]
188	F	definite	42		9		cholangiocarcinoma	biliary tract		77	77		[174]
188	F	definite	42	Y	4		meningioma	(meningioma)		77	77		[174]
188	F	definite	42	Y	220		cortical adenoma	adrenal gland		77			[174]
189	F	uk	35		200		leiomyosarcoma	uterus		35	35		[175]
190	F	possible	46*		31		malignant melanoma	R hip		64	64		[176]
191	M	possible	56		31		acral lentiginous melanoma	L thumb	additional lentigo maligna melanoma under L ear diagnosed at age 56	63	63		[177]
193	M	definite	39		72		papillary carcinoma	thyroid		109	109		[178]
194	M	uk	38*		120		sqaumous cell carcinoma in situ	R temple		130	130		[179]
195	F	probable	39		1		spindle cell sarcoma NOS	R forearm		34	34		[180]
196	F	definite	36*		110		breast carcinoma NOS	R breast		125	125		[181]
197	F	possible	50*		120		squamous cell carcinoma	L calf		127	127		[182]
198	F	probable	42		120		squamous cell carcinoma	L malleolar area, Achilles tendon		129	129		[183]
199	M	possible	56*		4		meningioma	L parietal		80	80		[184]
200	F	probable	31*		4		meningioma	L parietal		78	78		[185]
200	F	probable	49*		74		thyroid carcinoma NOS	thyroid		78	78		[185]
201	F	definite	34		4		meningioma	L fronto-parietal		79	79		[186]
202	M	possible	48		260		prostate carcinoma	prostate		142	142		[187]
203	F	definite	51		4		meningioma	(meningioma)	patient seems to be Case 1 in Epstein et al. 1966 (vs. Case 2, which is claimed)	4	4		[188]
204	M	uk	32*		50		acute leukemia NOS	(hematological)		31	31		[164]
205	F	uk	54*		74		thyroid carcinoma NOS	thyroid					[139]
206	M	uk	29*		120		basal cell carcinoma	uk		114, 144	114		[163]
Color code and abbreviations
uk	unknown
	patient with multiple neoplasms (listed 1 neoplasm/row)
*	age at tumor diagnosis is approximate
y	years of age
R/L	right/left
NOS	not otherwise specified
RAEB (-t)	refractory anemia with an excess of blasts (-in transformation)
MDS	myelodysplasia
PO	personal observation
PC	personal communication
INU1010**	unpublished case #INU1010 from the International Registry of Werner Syndrome (personal communication from G. M. Martin and J. Oshima)
Note on non-melanoma skin carcinomas in cases residing outside of Japan: our counts exceed those listed in Goto et al. 1996, so we cannot discern which were counted. Here, each patient cited in that article is assigned only 1 non-melanoma skin carcinoma.
Note ICD-10 codes: ICD-10 codes are specified only for malignancies in Japan-resident cases

## Sheet: Spectrum tumor codes
Spectrum Tumor Codes*
Non-epithelial tumors
Code	Code	Type
1		soft tissue sarcoma
	11	soft tissue sarcoma - site unspecified
2		bone (including extra-skeletal osteosarcoma)
3		na
	31	melanoma of skin
	32	melanoma, intranasal
	33	melanoma - other or site unspecified
4		meningioma
5		other hematologic & lymphoid
	50	leukemia
	51	multiple myeloma
6		other CNS
	61	peripheral nerve sheath tumor (grouped with soft tissue sarcomas)
Epithelial tumors (and some non-epithelial with site specified)
Code	Code	Type
7		na
	71	thyroid--follicular
	72	thyroid--papillary
	73	thyroid--anaplastic
	74	thyroid--other and unknown
8		gastric
9		liver & biliary
110		breast
120		skin (non-melanoma)
130		nasal cavity
140		bladder
150		ovary
151		vulva
160		pancreas
170		lung
180		lip and mouth
190		larynx
200		uterine
210		ureter
220		adrenal
230		esophagus
240		kidney
250		eye
260		prostate / testis
270		pharynx
280		unknown
290		retroperitoneum
300		colon
*codes indicate classifications used for the spectrum of neoplasia analyses

## Sheet: References
Ref #	References
1.	Usui M, Ishii S, Yamawaki S, Hirayama T (1984) The occurrence of soft tissue sarcomas in three siblings with Werner's syndrome. Cancer 54: 2580-2586.
2.	Tsuchiya H, Tomita K, Ohno M, Inaoki M, Kawashima A (1991) Werner's syndrome combined with quintuplicate malignant tumors: a case report and review of literature data. Jpn J Clin Oncol 21: 135-142.
3.	Ohno M, Tomita K, Tsuchiya H, Matsubara F, Inaoki M, et al. (1990) [Werner's syndrome with malignant tumors; report of three cases]. Seikei, Saigai Geka 33: 1293-1298.
4.	Nakao Y, Kishihara M, Yoshimi H, Inoue Y, Tanaka K, et al. (1978) Werner's syndrome: in vivo and in vitro characteristics as a model of aging. Am J Med 65: 919-932.
5.	Nakao Y, Hattori T, Takatsuki K, Kuroda Y, Nakaji T, et al. (1980) Immunological studies on Werner's syndrome. Clin Exp Immunol 42: 10-19.
6.	Noda M, Matsui K, Kitagawa M, Ohta M (1990) Werner's syndrome with myelofibrosis following diphenylhydantoin therapy after meningiomectomy: an autopsy case. J Am Geriatr Soc 38: 59-61.
7.	Tokunaga M, Mori S, Sato K, Nakamura K, Wakamatsu E (1976) Postmortem study of a case of Werner's syndrome. J Am Geriatr Soc 24: 407-411.
8.	Tokunaga M, Futami T, Wakamatsu E (1975) Clinical study on Werner's syndrome. J Jap Orthop Assn 49: 355-368.
9.	Kato H, Watanabe H, Tachimori Y, Iizuka T, Yamaguchi H, et al. (1991) Primary malignant melanoma of the esophagus: report of four cases. Jpn J Clin Oncol 21: 306-313.
10.	Kobayashi S, Gibo H, Sugita K, Komiya I, Yamada T (1980) Werner's syndrome associated with meningioma. Neurosurgery 7: 517-520.
11.	Komiya I, Hashizume K, Takasu N, Yamada T (1980) [Improvement of abnormal glucose tolerance after resection of meningioma in a case of Werner's syndrome]. Nihon Naika Gakkai Zasshi 69: 1469-1473.
12.	Kawauchi M, Gibo H, Kobayashi S, Sugita K (1988) [Werner's syndrome associated with meningioma: case report]. No Shinkei Geka 16: 189-194.
13.	Saeki H, Kondo S, Morita T, Yamaguchi O, Ishizuka G, et al. (1987) Bladder carcinoma with Werner syndrome. Urology 30: 494-495.
14.	Sato K, Goto M, Nishioka K, Arima K, Hori N, et al. (1988) Werner's syndrome associated with malignancies: five case reports with a survey of case histories in Japan. Gerontology 34: 212-218.
15.	Yashiro T, Kono M, Tamura M, Yamashita T, Kodama T, et al. (1985) [Two cases of Werner's syndrome associated with thyroid cancer]. Nihon Naibunpi Gakkai Zasshi 61: 961.
16.	Nanko H, Atsumi R, Takahashi K, Murata K (1986) [The histopathological and ultrastructural observations of poorly differentiated rhabdomyosarcoma in Werner's syndrome]. Kosei Nenkin Byoin Nenpo 13: 395-404.
17.	Wakai Y, Hara Y (1972) [Werner’s syndrome associated with malignant melanoma]. Acta Dermatol (Kyoto) 67: 113.
18.	Sakihara H, Ogawa S, Wada N, Yasui S (1992) [A case of Werner's syndrome associated with osteosarcoma of the tibia]. Nippon Seikeigeka Gakkai Zasshi 66: S1038.
19.	Shinohara K, Kojima T, Nakagawa S, Ishikawa F, Murakami T (1974) [Autopsy case of Werner's syndrome associated with smooth muscle sarcoma]. Nippon Rinsho 32: 859-865.
20.	Yamada H, Okada E, Kim H, Sakakura Y (1991) [A case of Werner's syndrome associated with bladder and nasal malignancies]. Jibi Inkoka Tokeibu Geka 63: 139-143.
21.	Arima K, Tsukamoto K, Hori N, Sugimura Y, Tochigi H, et al. (1987) [A case of Werner's syndrome associated with bladder cancer]. Hinyokika Kiyo 33: 269-274.
22.	Ono T, Hara A, Ogata A, Furuki H (1982) [Malignant fibrous histiocytoma]. Hifuka no Rinsho 24: 451-457.
23.	Ochi N, Mitsuda M, Inoue S, Fujiwara K, Ito S, et al. (1988) [A case of Werner's syndrome with extraskeletal osteosarcoma]. Chubu Nippon Seikei Geka Saigai Geka Gakkai Zasshi 31: 2008-2010.
24.	Ichioka S, Tanaka H, Uchiyama K, Yamada A (1991) [A case of Werner's syndrome associated with double cancer]. Keisei Geka 34: 975-982.
25.	Yamamoto K, Okabe T, Nangoh T, Imakiire A, Miura Y (1987) [A case of Werner's syndrome associated with malignant soft tissue tumor of hand]. Kanto Seikei Saigai Geka Gakkai Zasshi 18: 680-687.
26.	Yamamoto K, Imakiire A, Miyagawa N, Kasahara T (2003) A report of two cases of Werner's syndrome and review of the literature. J Orthop Surg (Hong Kong) 11: 224-233.
27.	Ozawa M, Arita D, Hino M, Ko T, Ishihara T, et al. (1990) [A case of Werner's syndrome associated with uterine cancer, thyroid cancer, and osteosarcoma]. Pharma Medica 8: 137.
28.	Yokota M, Suda A, Sato R, Ishikawa A, Miura Y (1991) [A case of Werner's syndrome with osteosarcoma of the radius]. Rinsho Seikei Geka 26: 1411-1414.
29.	Uehara T, Sakai Y, Isonokami M, Yamamura T, Okada N, et al. (1994) [A case of Werner's syndrome associated with melanoma of the nasal cavity and toe]. Rinhi 48: 95-98.
30.	Watanabe H, Akaike T, Aikawa T, Otani I, Otsuki K (1991) [A case of Werner's syndrome associated with malignant tumor of nasal cavity]. Nihon Bika Gakkai Kaishi 30: 404-440.
31.	Shibuya H, Kato A, Kai N, Fujiwara S, Goto M (2005) A case of Werner syndrome with three primary lesions of malignant melanoma. J Dermatol 32: 737-744.
32.	Okamura H, Yanagi Y, Imari Y, Kudo J, Ishibashi H, et al. (1986) Werner's syndrome associated with cholangiocarcinoma. Jpn J Med 25: 179-183.
33.	Murata K, Hatamochi A, Shinkai H, Ishikawa Y, Kawaguchi N, et al. (1999) A case of Werner's syndrome associated with osteosarcoma. J Dermatol 26: 682-68
34.	Takemoto Y, Hata T, Kamino K, Mitsuda N, Miki T, et al. (1995) Leukemia developing after 131I treatment for thyroid cancer in a patient with Werner's syndrome: molecular and cytogenetic studies. Intern Med 34: 863-867.
35.	Morishima A, Mitsuda N, Nakura J, Kamino K, Sato N, et al. (1995) [Genetic analysis of Werner Syndrome in a family]. Nippon Ronen Igakkai Zasshi 32: 817-821.
36.	Ishii T, Takahashi S, Kanauchi M, Mizobuchi T, Tokaji A, et al. (1991) [A case of Werner's syndrome]. Masui 40: 84
37.	Harakawa N, Sase K, Kunitachi H, Yamada K, Fukuda Y, et al. (1988) [A case of Werner's syndrome associated with cholangiocarcinoma]. Nihon Naika Gakkai Zasshi 77: 1298-1299.
38.	Nakamura K, Fukuda Y, Gyo S, Fujimoto A (1972) [Werner's syndrome associated with malignant melanoma]. Nippon Hifuka Gakkai Zasshi 82: 1048.
39.	Kizukuri K, Katoh M, Uesugi T, Jimbow K (1980) [Werner's syndrome associated with malignant melanoma]. Nippon Hifuka Gakkai Zasshi 90: 677-685.
40.	Michinaga M, Kojima T, Watanabe F, Kobayashi M, Murano S (1986) [Werner's syndrome associated with malignant melanoma]. Nishi Nihon Hifuka 48: 864-869.
41.	Mori S, Morisaki N, Murano S, Shirai K, Saito Y, et al. (1988) [Werner's syndrome and arteriosclerosis]. Nihon Ronen Igakkai Zasshi 25: 486-490.
42.	Koga M (1968) [Werner's syndrome associated with malignant melanoma]. Rinsho Hifuka 22: 1160-1161.
43.	Mano T, Imamura Y, Mano K, Kawakita S, Tani N, et al. (1990) [A case of Werner's syndrome associated with primary hypothyroidism]. Ronen Igaku 28: 553-556.
44.	Kawase MK, Ohta A, Nakagawa H, Niimura M (2006) [Acral lentiginous melanoma in a patient with Werner's syndrome]. Rinsho Hifuka 60: 275-278.
45.	Takahashi M, Hayashi T, Ooshima O, Muraoka S (1991) [Thyroid cancer associated with Werner's syndrome]. Jibi Inkoka Tokeibu Geka 63: 781-783.
46.	Akiho H, Takayanagi R, Migita Y, Yamashita T, Nawada S (1993) [A case of Werner's syndrome associated with papillary carcinoma of thyroid and brain tumor]. Rinsho to Kenkyu 70: 3879-3885.
47.	Senoo K, Koso U (1974) [Werner's syndrome]. Nishi Nippon Hifuka 36: 242.
48.	Wada Y, Wakuda K, Miyahara H, Matsunaga T, Hyo Y, et al. (1987) [A case of Werner's syndrome associated with malignant tumor of nasal cavity]. Nara Igaku Zasshi 38: 1031-1039.
49.	Kim S, Shiba E, Miyauchi K, Kobayashi T, Mori T, et al. (1992) [A case of Werner's syndrome associated with breast cancer]. Nihon Rinsho Geka Igakkai Zasshi 53: 1576-1579.
50.	Yoshimura H, Takeda R, Kimura H, Nomura T, Nagafune H, et al. (1994) [A case of paranasal tumor associated with Werner's syndrome]. Nihon Bika Gakkai Kaishi 33: 236.
51.	Yamazaki Y, Takeshita H, Izumi T, Ikeda M (1980) [A case of acute myelocytic leukemia associated with Werner's syndrome]. Nihon Naika Gakkai Zasshi 69: 521.
52.	Tonami H, Hamada S, Nishiki T, Yamamoto I, Yamazaki Y, et al. (1983) [Werner's syndrome]. Rinsho Hoshasen 28: 1479-1485.
53.	Isogai M, Tashiro M, Hiraoka T, Konno T, Yamazaki K, et al. (1988) [A case of Werner's syndrome associated with hepatocarcinoma]. Nihon Shokakibyo Gakkai Zasshi 85: 1597.
54.	Yamabe K, Ogino N, Ogawa N, Takeuchi Y, Mori T, et al. (1990) [A case of Werner's syndrome with gastric cancer]. Nihon Rinsho Geka Igakkai Zasshi 51: 2309-2313.
55.	Katayama T, Saito A, Watanabe R, Kobayashi M, Ochiai S, et al. (1992) [A case of Werner's syndrome associated with myelodysplastic syndrome and myelofibrosis]. Rinsho Ketsueki 33: 858.
56.	Shimono J, Haratake J (2006) [Aging and liver cancer: HCC in a patient with Werner syndrome]. Rinsho to Kenkyu 83: 1863-1864.
57.	Nagayama H, Yumoto E, Yagi T, Tsutsumi S, Kondo Y (1985) [A case of Werner's syndrome associated with malignant melanoma of nasal cavity]. Nihon Jibi Inkoka Gakkai Kaiho 88: 1733-1734.
58.	Taketomi K, Goto Y, Arai I, Ichinose M, Kinoshita K (1990) [An autopsy case of Werner's syndrome associated with meningioma and myelodysplastic syndrome]. To-Nyo-Byo 33: 180.
59.	Goto Y, Arai I, Ichinose M, Osajima M, Sakamoto Y (1990) [Observations concerning the glucose tolerance test in three cases of Werner's syndrome]. Iryo 44: 1303-1306.
60.	Wada E, Kataoka Y, Okada N, Yamamura T, Yoshikawa K, et al. (1986) [Werner's syndrome associated with thyroid cancer]. Nishi Nihon Hifuka 48: 584.
61.	Takeuchi T, Oki S, Shimazu T, Kubo S, Nakazima K, et al. (1985) [Two cases of Werner's syndrome associated with diabetes mellitus, malignant tumor, and fatty liver]. Nihon Naika Gakkai Zasshi 74: 855-856.
62.	Nakamura Y, Shimizu T, Hisa K, Yoshimura K, Takaoka K (1998) [A case of Werner syndrome associated with multiple sarcoma]. Nippon Seikeigeka Gakkai Zasshi 72: S1053.
63.	Nakamura Y, Shimizu T, Ishikawa Y, Matsumoto T, Sugimoto M, et al. (2003) Triple primary sarcoma in Werner syndrome with a novel mutation. Rheumatology (Oxford) 42: 798-800.
64.	Sugimoto N, Terayama K, Fujioka F, Maeda T (1991) [Four cases of Werner's syndrome with special reference to the orthopedic aspect]. Chubu Nippon Seikei Geka Saigai Geka Gakkai Zasshi 34: 786-790.
65.	Mori T, Nagai K, Nakamura H, Abe K, Kimura H, et al. (1993) [A case of Werner's syndrome with early gastric cancer treated with endoscopic mucosal resection]. Prog Endoscopy 43: 170-173.
66.	Bandai T, Ogiwara T, Hata T, Tanaka R, Ozuha H, et al. (1978) [A case of Werner's syndrome associated with anaplastic carcinoma of thyroid gland]. Nihon Naika Gakkai Zasshi 67: 93.
67.	Ikeda S, Tokoro A, Sasagawa S, Niimura M, Urano J (1971) [A case of Werner's syndrome associated with malignant melanoma]. Tokyo Igaku 79: 408-414.
68.	Niimura M, Ikeda S, Katsumata S (1970) [An autopsy report of one case of Werner's syndrome associated with malignant melanoma]. Nippon Hifuka Gakkai Zasshi 80: 849.
69.	Onouchi H, Sakurai T, Ishise H (2004) [Werner Syndrome with transitional cell carcinoma of the bladder]. Hifuka no Rinsho 46: 966-967.
70.	Taira K, Tanaka T, Misago N, Narisawa Y (2000) [A case of Werner's Syndrome complicated by ATL]. Nishi Nihon Hifuka 62: 31-34.
71.	Ueno T, Miwa U, Onoe N, Iwaki N, Nakano Y, et al. (1976) [An autopsy case of Werner's syndrome with death from ovarian cancer associated with multiple benign tumors]. Naika 37: 533-537.
72.	Toyoshima H (1986) [Werner's syndrome associated with pancreatic cancer]. Nishi Nippon Hifuka 49: 157.
73.	Tsuji Y, Kusuzaki K, Kanemitsu K, Matsumoto T, Ishikawa Y, et al. (2000) Calcaneal osteosarcoma associated with Werner syndrome: a case report with mutation analysis. J Bone Joint Surg Am 82: 1308-1313.
74.	Sogabe Y, Yasuda M, Yokoyama Y, Tamura A, Negishi I, et al. (2004) Genetic analyses of two cases of Werner's syndrome. Eur J Dermatol 14: 379-382.
75.	Yamanaka A, Hirai T, Ohtake Y, Kitagawa M (1997) Lung cancer associated with Werner's syndrome: a case report and review of the literature. Jpn J Clin Oncol 27: 415-418.
76.	Shimaoka Y, Hatamochi A, Hamasaki Y, Yamazaki S, Hiraishi H, et al. (2007) Case of Werner's syndrome with pancreatic carcinoma. J Dermatol 34: 674-676.
77.	Ohnishi S, Fujimoto M, Oide T, Nakatani Y, Tsurutani Y, et al. (2010) Primary lung cancer associated with Werner syndrome. Geriatr Gerontol Int 10: 319-323.
78.	Morita K, Miwa M (1995) Werner's syndrome associated with basal cell epithelioma. J Dermatol 22: 693-695.
79.	Iguchi H, Takayama M, Kusuki M, Sunami K, Nakamura A, et al. (2004) A possible case of Werner syndrome presenting with multiple cancers. Acta Otolaryngol: 67-70.
80.	Goto M, Tanimoto K, Horiuchi Y, Sazazuki T (1981) Family analysis of Werner's syndrome: a survey of 42 Japanese families with a review of the literature. Clin Genet 19: 8-15.
81.	Takuma E, Naruse R, Arai H, Komatsu K, Morita T, et al. (1988) [A case of Werner's syndrome associated with multiple neoplasms]. Nisseki Igaku 40: 20.
82.	Sakagami Y, Kato Y, Hatta K, Kusumi F, Ohno Y, et al. (1990) [A case of Werner's syndrome associated with RAEB and myelofibrosis]. Naika Hokan 37: 295.
83.	Shinjo K, Asai T, Tsuboi S, Takahashi Y, Ichihara S, et al. (1999) [A case of multiple bone tumor complicated by Werner syndrome]. J Tokai Bone Soft Tissue Tumors 10: 17-20.
84.	Ichihashi N, Kamiya H, Takagi H, Kitajima Y, Osada K (1997) [A case of Werner's syndrome associated with malignant melanoma and osteosarcoma]. Skin Cancer 12: 366-369.
85.	Nishimoto H, Ohno T, Matsunaga T, Hirosumi Y, Kachi H, et al. (1996) [A case of Werner's syndrome with osteosarcoma]. J Tokai Bone Soft Tissue Tumors 7: 36-37.
86.	Yoshida T, Inoue Y, Kiyohara Y, Suzuki T, Tsuchida T, et al. (1998) [A case of malignant melanoma of a nasal cavity associated with Werner's syndrome with chemotherapy with intra-arterial infusion]. Skin Cancer 13: 61-65.
87.	Mita M, Ishibashi T, Shichishima T, Maruyama Y (1996) [Myelodysplastic syndrome with multiple chromosome aberrations in a patient with Werner's syndrome]. Rinsho Ketsueki 37: 725-730.
88.	Sano Y, Hayashibara N, Mihara M, Shimao S, Yamazaki A, et al. (1993) [A case of Werner's syndrome associated with thyroid cancer]. Hifuka no Rinsho 35: 1967-1971.
89.	Kumagai M, Toyoshima M, Itagaki M, Sakurai T, Mochizuki M, et al. (1995) [Werner syndrome associated with malignant melanoma of nasal cavity - a case report]. Jibi Inkoka Tokeibu Geka 67: 976-979.
90.	Yamamoto K, Ogawa K, Iguti Y, Koshino T, Ito A (1998) [A case of Werner's syndrome with malignant melanoma of nasal cavity]. Jibi Inkoka Tokeibu Geka 70: 790-791.
91.	Kaneko H, Abe M, Nishida J, Akasaka T, Matsuo H, et al. (1988) [A case of Werner's syndrome associated with malignant tumor]. Tohoku Arch Orthop Surg & Traumatol 31: 345-349.
92.	Murakami T, Tajiri A, Murakami N, Noguchi S (1988) [Abnormal glucose tolerance and lipid metabolism in Werner's syndrome]. Ooitaken Igaku kai Zasshi 7: 71-74.
93.	Asano G, Aihara K, Ito S, Yamate N (1970) [Autopsy case of Werner's syndrome]. Nihon Ika Daigaku Zasshi 37: 162-166.
94.	Ohbatake Y, Akiyama K, Amemiya T (1992) [Two cases of Werner's syndrome with diabetic retinopathy]. Ganki 43: 237-240.
95.	Kurosawa M, Kan M, Naganuma H, Sawai T, Sasano N (1982) [Werner's syndrome associated with breast cancer and gastric cancer]. Igaku no Ayumi 121: 1057-1067.
96.	Tamada K, Nakamura Y, Habe K (2000) [A case of Werner's syndrome associated with Bowen disease]. Skin Cancer 15: 258-261.
97.	Suruta H, Yonezawa Y, Matsumoto M, Aida M, Kotoura H, et al. (1982) [An autopsy case of Werner's syndrome with lung cancer]. Nihon Naika Gakkai Zasshi 71: 374-375.
98.	Mizoguchi M, Hatamochi A, Shinkai H, Goto M (2000) [A case of Werner's Syndrome with frequent malignant tumors in siblings]. Nishi Nihon Hifuka 62: 28-30.
99.	Takeda K, Hatamoshi J, Ueki H (1984) [Werner's syndrome associated with malignant melanoma]. Rinsho Hifuka 26: 1156-1157.
100.	Kubokawa K, Ikuyama S, Sakai H, Nishi Y, Nagae S, et al. (1998) [A case of Werner syndrome complicated with malignant melanoma]. Rinsho to Kenkyu 75: 2641-2644.
101.	Yoshida Y, Nagae S, Imayama S, Hori Y, Kubokawa K, et al. (1995) [Combined chemotherapy with intralesional interferon-Beta injection for malignant melanoma in a patient with Werner's syndrome]. Nishi Nihon Hifuka 57: 741-745.
102.	Morioka T, Nishio S, Takeshita H, Kimura Y, Ikuyama S, et al. (1998) [A case of Werner's syndrome associated with haemorrhagic metastatic malignant melanoma of brain]. Rinsho Hoshasen 43: 1774-1775.
103.	Uehara S, Koike T, Azegami T, Yamazaki T (2004) [Autopsy of a Werner's Syndrome patient who died from malignant melanoma]. Shinshu Igaku Zasshi 52: 15-20.
104.	Azegami T, Koike T, Yamasaki T (1999) [An autopsy case of Werner's syndrome associated with malignant melanoma]. Nihon Koku Geka Gakkai Zasshi 45: 934.
105.	Arai H, Saito Y, Uzuka Y, Ito M, Togashi H, et al. (1983) [A case of Werner's syndrome in association with leukemia]. Tohoku Igaku Zasshi 96: 34-39.
106.	Naramoto A, Honda T, Fujimoto K, Kogama S, Hosokawa Y, et al. (1992) [A case of lung cancer associated with Werner's syndrome]. Roka to Shikkan 5: 1828-1832.
107.	Shimura K, Shimazaki C, Okamoto A, Takahashi R, Hirai H, et al. (2000) [Werner's syndrome associated with acute myelofibrosis]. Rinsho Ketsueki 41: 123-128.
108.	Yamada T, Tsurumi H, Murakami N, Moriwaki H, Muto Y, et al. (1997) [Werner's syndrome developing acute megakaryoblastic leukemia with der(1;7)]. Rinsho Ketsueki 38: 28-32.
109.	Kitajima E, Sakatani S, Kiyokane K, Yasuhara M (1990) [A case of Werner's syndrome associated with malignant melanoma of a nasal cavity]. Hifu 32: 257-264.
110.	Nakai K, Ikeda A, Sakakura J, Okamura M, Yamamoto Y, et al. (1991) [Voice of Werner's syndrome]. Onsei Gengo Igaku 32: 49-50.
111.	Aoki K, Iida H, Umeda T, Katayama I, Nishioka K, et al. (1995) [A case of Werner's syndrome with malignant melanoma]. Rinsho Hifuka 49: 375-377.
112.	Takazawa R, Ajima J, Yamauchi A, Goto M (2004) Unusual double primary neoplasia: adrenocortical and ureteral carcinomas in Werner Syndrome. Urol Int 72: 168-170.
113.	Yoshimi T, Imura Y, Hoshino T, Fukase M (1971) [Two cases of Werner's syndrome]. Nihon Naika Gakkai Zasshi 60: 1.
114.	Mashiyama S, Mizoi K, Takahashi A, Suzuki J, Saito T (1988) [Multiple meningiomas with Werner's syndrome--a case report]. No Shinkei Geka 16: 75-78.
115.	Shintaku M, Izumi H (1985) [A surgical case of meningioma with unique histology associated with Werner's syndrome]. Saibokaku Byorigaku Zasshi 22: 86-87.
116.	Yanagawa Y, Nakau H, Kita H, Shimizu A, Chigasaki H (1994) [Werner's syndrome associated with meningioma and a cerebrovascular disorder]. No To Shinkei 46: 1069-1074.
117.	Morimoto K, Yoshimine T, Saitoh Y, Yamada M, Mogami H, et al. (1987) [Convexity meningioma associated with Werner's syndrome--histopathological findings with electron microscopical and immunohistochemical findings]. No Shinkei Geka 15: 877-882.
118.	Tsurubuchi T, Yamamoto T, Tsukada Y, Matsuda M, Nakai K, et al. (2008) Meningioma associated with Werner syndrome--case report. Neurol Med Chir (Tokyo) 48: 470-473.
119.	Nakamura Y, Shimizu T, Ohigashi Y, Itou N, Ishikawa Y (2005) Meningioma arising in Werner syndrome confirmed by mutation analysis. J Clin Neurosci 12: 503-506.
120.	Yasuda H, Nagata M, Hara K, Moriyama H, Yokono K (2010) Biguanide, but not thiazolidinedione, improved insulin resistance in Werner syndrome. J Am Geriatr Soc 58: 181-182.
121.	Mori H, Tomiyama T, Maeda N, Ozawa K, Wakasa K (2003) Lack of amyloid plaque formation in the central nervous system of a patient with Werner syndrome. Neuropathology 23: 51-56.
122.	Morisaki N, Saito Y (1991) [Werner's syndrome]. Kokyu 10: 272-277.
123.	Kobori S, Seno J, Kato H, Kitajima Y, Sakamoto Y (1987) [A case of Werner's syndrome associated with malignant melanoma]. Rinsho Hifuka 29: 691-696.
124.	Kawamura H, Mori S, Murano S, Yokote K, Tamura K, et al. (1999) [Werner's syndrome associated with progressive subcortical vascular encephalopathy of the Binswanger type]. Nihon Ronen Igakkai Zasshi 36: 648-651.
125.	Kato Y (1977) [Werner's syndrome]. Nippon Rinsho 35: 1088-1089.
126.	Tanihara H, Chihara E (1986) [Complications and keratopathy following cataract surgery in a case with Werner's syndrome]. Rinsho Ganka 40: 409-413.
127.	Samoto N, Takakura Y, Tanaka Y, Takaoka T, Aoki T, et al. (1992) [Treatment of purulent arthritis in the first metatarsophalangeal joint with Werner syndrome]. Nihon Ashi no Geka Gakkai Zasshi 13: 221-224.
128.	Maekawa Y, Hayashibara T, Kito M, Nogami R (1984) [Clinical and histological studies of 6 cases of Werner's syndrome, especially characterization of dermal fibroblasts and glycosaminoglycans in the cultured medium]. Nippon Hifuka Gakkai Zasshi 94: 29-37.
129.	Kato K, Miki H, Miwa T, Kikuchi Y, Arai H, et al. (1990) [A case of Werner's syndrome associated with intractable skin ulcer]. Kanagawa Igakkai Zasshi 17: 131.
130.	Goto M, Miller RW, Ishikawa Y, Sugano H (1996) Excess of rare cancers in Werner syndrome (adult progeria). Cancer Epidemiol Biomarkers Prev 5: 239-246.
131.	Ishikawa Y, Sugano H, Matsumoto T, Furuichi Y, Miller RW, et al. (1999) Unusual features of thyroid carcinomas in Japanese patients with Werner syndrome and possible genotype-phenotype relations to cell type and race. Cancer 85: 45-52.
132.	Okano H, Isono Y, Tanaka H, Ishihara Y, Matsusaki S, et al. (2011) Primary liver tumor associated with Werner syndrome (adult progeria). Hepatol Res 41: 1260-1265.
133.	Takasaki Y, Wakabayashi Y, Hashimoto H, Shiokawa Y, Shinohara N, et al. (1984) [An autopsy case of Werner Syndrome associated with acute myelogenous leukemia]. Nihon Naika Gakkai Zasshi 73: 1074-1075.
134.	Arai T, Fukutoku M, Takeshita S, Masaki Y, Takeuchi Y, et al. (1992) [A case of Werner's Syndrome associated with acute myelogenous leukemia]. Int J Hematol 56: 37.
135.	Isono A, Asahi A, Tabuchi K, Kameda K, Paku S, et al. (1996) [A case of Werner Syndrome associatd with acute myelogenous leukemia (M2)]. Rinsho Ketsueki 37: 175.
136.	Maruyama M, Kaneko K, Kurokawa I, Arai O (1987) [A case of Werner Syndrome associated with thyroid cancer and erythroid leukemia]. Nihon Naika Gakkai Zasshi 76: 762-763.
137.	Kaneko K, Kamoi H, Oka Y, Yanagi K, Iinuma Y (1986) [A case of Werner's syndrome associated with thyroid cancer]. Niigata Igakkai Zasshi 100: 557-558.
138.	Matsuda F, Miyazaki K, Nakai T, Iwase H, Saito T (1983) [A case of Werner's syndrome with neurinoma in the thoracolumbar region]. Seikei Geka 34: 85-90.
139.	Marton E, Bonaldi L, Busato S, Longatti P (2006) Atypical meningioma in Werner syndrome: a case report. J Neurooncol 79: 181-185.
140.	Chun SG, Yee NS, Holland JM, Shohet RV, Palalay MP, et al. (2011) Pancreatic adenocarcinoma associated with Werner's Syndrome (adult-onset progeria). Gastrointest Cancer Res 4: 24-28.
141.	Khraishi M, Howard B, Little H (1992) A patient with Werner's syndrome and osteosarcoma presenting as scleroderma. J Rheumatol 19: 810-813.
142.	Hao S, Feng J, Zhang L, Tang J, Wu Z, et al. (2011) Rapid recurrence of petroclival meningioma in Werner syndrome: case report. Clin Neurol Neurosurg 113: 795-797.
143.	Leone A, Costantini AM, Brigida R, Antoniol OM, Antonelli-Incalzi R, et al. (2005) Soft-tissue mineralization in Werner syndrome. Skeletal Radiol 34: 47-51.
144.	Meisslitzer C, Ruppitsch W, Weirich-Schwaiger H, Weirich HG, Jabkowsky J, et al. (1997) Werner syndrome: characterization of mutations in the WRN gene in an affected family. Eur J Human Genet 5: 364-370.
145.	Ozturk M, Akdeniz N, Ayakta H, Kosem M (2006) A brother and sister with Werner's syndrome demonstrating extensive tendon calcification and sacroiliitis. Clin Exp Dermatol 31: 615-616.
146.	Schulthess G, Osterwalder P, Widmer U, Hoffmann U (1999) [Adult progeria (Werner's syndrome)]. Dtsch Med Wochenschr 124: 3-320.
147.	Seiter K, Qureshi A, Liu D, Galvin-Parton P, Arshad M, et al. (2005) Severe toxicity following induction chemotherapy for acute myelogenous leukemia in a patient with Werner's syndrome. Leuk Lymphoma 46: 1091-1095.
148.	Schonberg S, Niermeijer MF, Bootsma D, Henderson E, German J (1984) Werner's syndrome: proliferation in vitro of clones of cells bearing chromosome translocations. Am J Hum Genet 36: 387-397.
149.	Undar L, Karadogan I, Artvinli M, Karpuzoglu G (1994) Myelodysplastic syndrome in a patient with Werner's syndrome. Acta Haematol 92: 150-153.
150.	Vidal V, Bay JO, Champomier F, Grancho M, Beauville L, et al. (1998) The 1396del A mutation and a missense mutation or a rare polymorphism of the WRN gene detected in a French Werner family with a severe phenotype and a case of an unusual vulvar cancer. Mutations in brief no. 136. Online. Hum Mutat 11: 413-414.
151.	Weirich HG, Weirich-Schwaiger H, Kofler H, Sidoroff A, Fritsch P, et al. (1996) Werner syndrome: studies in an affected family reveal a cellular phenotype of unaffected siblings. Mech Ageing Dev 88: 1-.
152.	Field JB, Loube SD (1960) Observations concerning the diabetes mellitus associated with Werner's syndrome. Metabolism 9: 118-124.
153.	Rosen RS, Cimini R, Coblentz D (1970) Werner's syndrome. Br J Radiol 43: 193-198.
154.	Zalla JA (1980) Werner's syndrome. Cutis 25: 275-278.
155.	Jacobson HG, Rifkin H, Zucker-Franklin D (1960) Werner's syndrome: a clinical-roentgen entity. Radiology 74: 373-385.
156.	Zucker-Franklin D, Rifkin H, Jacobson HG (1968) Werner's syndrome: an analysis of ten cases. Geriatrics 23: 123-135.
157.	Hrabko RP, Milgrom H, Schwartz RA (1982) Werner's syndrome with associated malignant neoplasms. Arch Dermatol 118: 106-108.
158.	Illis L (1962) A case of Werner's Syndrome. Postgrad Med J 38: 286-289.
159.	McKusick VA (1963) Medical Genetics 1962. J Chronic Dis 16: 457-634.
160.	Tao LC, Stecker E, Gardner HA (1971) Werner's syndrome and acute myeloid leukemia. Can Med Assoc J 105: 951 passim.
161.	Laso FJ, Vasquez G, Pastor I, Procel C, Santos-Briz A (1989) Werner's syndrome and astrocytoma. Dermatologica 178: 118-120.
162.	Cottoni F, Scapaticci S, Faedda R, Capra E, Murgia A (1994) Werner's syndrome associated with myelofibrosis. J Am Acad Dermatol 30: 1034-1036.
163.	Rabbiosi G, Borroni G (1979) Werner's syndrome: seven cases in one family. Dermatologica 158: 355-360.
164.	Bjornberg A (1976) Werner's syndrome and malignancy. Acta Derm Venereol 56: 149-150.
165.	Scappaticci S, Forabosco A, Borroni G, Orecchia G, Fraccaro M (1990) Clonal structural chromosomal rearrangements in lymphocytes of four patients with Werner's syndrome. Annales de Genetique 33: 5-8.
166.	Stefanini M, Scappaticci S, Lagomarsini P, Borroni G, Berardesca E, et al. (1989) Chromosome instability in lymphocytes from a patient with Werner's syndrome is not associated with DNA repair defects. Mutat Res 219: 179-185.
167.	Montecucco C, Attardo-Parrinello G, Brambilla G, Chérié-Lignière EL, Ascari E (1984) Improvement of hyperinsulinemic diabetes following removal of a meningioma in Werner's syndrome: a case report. Acta Diabetol Lat 21: 193-197.
168.	Cerimele D, Cottoni F, Scappaticci S, Rabbiosi G, Borroni G, et al. (1982) High prevalence of Werner's syndrome in Sardinia: description of six patients and estimate of the gene frequency. Hum Genet 62: 25-30.
169.	Oppenheimer BS, Kugel VH (1941) Werner's syndrome: report of the first necropsy and of findings in a new case. Am J Med Sci 202: 629-642.
170.	Sulzberger MB (1937) Dyshormonal dermatosis (Werner's syndrome). (Scleroderma, poikiloderma, bilateral juvenile cataract, precocious graying of hair, pluriglandular dysfunction). Arch Dermatol Syph 36: 1256.
171.	Oppenheimer BS, Kugel VH (1934) Werner's syndrome - a heredo-familial disorder with scleroderma, bilateral juvenile cataract, precocious graying of hair and endocrine stigmatization T Assoc Am Physician 49: 358.
172.	Herstone SK, Bower J (1944 ) Werner's syndrome. Am J Roentgenol Radi 51: 639.
173.	Agatson SA, Gartner S (1939) Precocious cataracts and scleroderma (Rothmund's syndrome; Werner's syndrome). Arch Ophthalmol 21: 492-496.
174.	Rogers A (1959) Werner's syndrome: report of case with unusual complication. J Fla Med Assoc 46: 436-438.
175.	Müller L, Andersson B (1953) Werner's syndrome: a survey based on two cases. Acta Med Scand Suppl 283: 1-.
176.	Ellison DJ, Pugh DW (1955) Werner's syndrome. Br Med J 2: 237-239.
177.	Barnett JH, Lee FG, Rinsky MJ (1983) Acral lentiginous melanoma and lentigo maligna occurring in Werner's syndrome. Cutis 32: 277-283.
178.	Valero A, Gellei B (1960) Retinitis pigmentosa, hypertension, and uraemia in Werner's syndrome. Report of a case, with necropsy findings. Br Med J 2: 351-354.
179.	Gertler W (1964) [Bowen’s Disease in progeria adultorum (Werner’s Syndrome)]. Dermatologische Wochenschrift 149: 267.
180.	Matras A, Kohler J (1956) [A contribution to Werner-Syndrome]. Wien Med Wochenschr 106: 437-441.
181.	Schott J, Dann S (1949) Werner's syndrome, a report of two cases. New Eng J Med 240: 641-644.
182.	Revuz J, Abensour M, Clerici T, Rousselet G (1987) [Squamous cell epithelioma on a leg ulcer in Werner's syndrome]. Ann Dermatol Vener 114: 841-843.
183.	Gertler H (1964) [Carcinoma development in Werner’s Syndrome]. Dermatol Wochenschr 150: 606-616.
184.	Hoppe W, Koritsch H-D (1972) [Another case of meningioma in a patient with Werner Syndrome]. Psychiatr Neurol Med Psychol (Leipzig) 24: 611-617.
185.	Runne U (1975) [Werner's syndrome with metastasizing malignant struma]. Z Hautkrankheiten 50: 817-819.
186.	Mogensen E (1953) [Meningioma of the convexity of one cerebral hemisphere in Werner’s syndrome]. Ugeskrift Laeger 115: -21.
187.	Martin GM, Sprague CA, Epstein CJ (1970) Replicative life-span of cultivated human cells: Effects of donor's age, tissue, and genotype. Lab Invest 23: 86-92.
188.	Salk D (1982) Werner's syndrome: a review of recent research with a review of connective tissue metabolism, growth control of cultured cells and chromosomal aberrations. Hum Genet 62: 1-5.
