# Supplementary material for: Spectrum and Risk of Neoplasia in Werner Syndrome: A Systematic Review
Source: PLoS One. 2013 Apr 1;8(4):e59709. doi: 10.1371/journal.pone.0059709 (PMC3613408; doi:10.1371/journal.pone.0059709)
Supplement: Table S2 — Additional case reports not included in the study population (see Excel spreadsheet S2). (XLSX) [file pone.0059709.s004.xlsx]

## Sheet: Additional cases - not in study
Case	Sex	WS diagnostic confidence	Age tumor diagnosis	Post-mortem diagnosis?	Spectrum tumor code	ICD-10 (if malignant)	Histopathologic diagnosis	Tumor site	Notes	Reference for case report in Goto et al. 1996	Reference for neoplasm in Table 1 of Goto et al. 1996	Notes/Discrepancies from Goto et al. 1996	Ref1	Ref2	Ref3	Ref4	Ref5	Ref6
Cases residing in Japan
#109/89	M	uk	49		9	C22 / C23-24	cholangiocarcinoma	biliary		5			[1]
#116/135	F	definite	44		4		meningioma	L frontal region					[2]
#116/135	F	definite	44		200		myoma	uterus					[2]
122	M	uk	51		170	C33-34	adenocarcinoma	lung	demographic details from Yamanaka et al. 1997				[3]	[4]
145	uk	uk	uk		5		myelodysplasia	(hematological)	unclear as to whether or not this was an incidental finding at autopsy	90	90		[5]
146	uk	uk	uk		1	C47+C49	malignant soft tissue neoplasm NOS	uk		28	28		[6]
147	uk	uk	uk		1	C47+C49	malignant soft tissue neoplasm NOS	uk		28	28		[6]
148	uk	uk	uk		61	C47+C49	malignant peripheral nerve sheath tumor	uk		13	13		[7]
149	uk	uk	uk		61	C47+C49	malignant peripheral nerve sheath tumor	uk		13	13	Goto et al. 1996 labels: M, 40	[7]
149	uk	uk	uk		240	C64-66, C68	renal cell carcinoma	kidney		13	"14"	likely that reference was mistakenly listed as "14" rather than "13"; Goto et al. 1996 labels: M, 43	[7]
150	uk	uk	uk		33	C00-C96, but C44	malignant melanoma	uk		13			[7]
151	uk	uk	uk		4		meningioma	(meningioma)		13			[7]
303	uk	uk	uk		1		fibroma	uk		13			[7]
304	uk	uk	uk		1		myoma	uk		13			[7]
305	uk	uk	uk		2	C40-41	osteosarcoma	uk		40	40		[8]
307	uk	uk	uk		230	C15	esophageal carcinoma NOS	esophagus		136	136		[9]
308	uk	uk	uk		160	C25	pancreatic adenocarcinoma	pancreas		136			[9]
#51/316	M	uk	53		140	C67	bladder carcinoma NOS	bladder		5			[1]
#55/317	M	uk	36		50	C91-95	acute myelocytic leukemia	(hematological)		5			[1]
#17/318	F	uk	40		33	C00-C96, but C44	malignant melanoma	uk	possible repeat of case #17, although gender differs	5			[1]
#72/319	F	uk	42		73	C73	anaplastic carcinoma	thyroid		5			[1]
#76/320	F	uk	37		150	C56, C57.0-4	pseudomyxoma peritonei (ovarian origin)	ovary		5			[1]
#19/321	M	uk	40		11	C00-C96, but C44	leiomyosarcoma	uk		5			[1]
322	uk	uk	uk		200		myoma	uterus		5			[1]
323	uk	uk	uk		5		lymphangioma	(lymphoid)		5			[1]
324	uk	uk	uk		4		meningioma	(meningioma)		5			[1]
325	uk	uk	uk		110		fibroadenoma	breast		5			[1]
326	uk	uk	uk		74		thyroid adenoma NOS	thyroid		5			[1]
327	uk	uk	uk		74		thyroid adenoma NOS	thyroid		5			[1]
328	uk	uk	uk		74		thyroid adenoma NOS	thyroid		5			[1]
329	uk	uk	uk		74		thyroid adenoma NOS	thyroid		5			[1]
330	uk	uk	uk		74		thyroid adenoma NOS	thyroid		5			[1]
331	uk	uk	uk		74		thyroid adenoma NOS	thyroid		5			[1]
332	uk	uk	uk		33	C00-C96, but C44	malignant melanoma	uk	Yoshida et al. 1995 provides additional details: female, 48y, melanoma of R 2nd toe				[10]
334	uk	uk	uk		110	C50	breast carcinoma NOS	breast		Goto et al. 1996			[11]
337	F	definite	31*		280	C00-C96	malignant neoplasm NOS	uk					[12]
338	uk	uk	uk		71	C73	follicular carcinoma	thyroid	PC from K. Takakuwa	Goto et al. 1996			[11]
339	uk	uk	uk		4		meningioma	(meningioma)	PC from A. Seki	Goto et al. 1996			[11]
340	uk	uk	uk		120	C44	skin carcinoma NOS	anorectal	PC from S. Sagami, K. Nozaki, T. Katoh	19	19	carcinoma is mentioned in summary table in this article	[13]	[14]
341	uk	uk	uk		9	C22 / C23-24	hepatocellular carcinoma	liver	this malignancy was likely in a patient reported in the referenced article (malignancy not mentioned in referenced article)	Goto et al. 1996, 5			[11]	[1]
360	uk	uk	uk		11	C00-C96, but C44	fibrosarcoma	uk			26	no tumor found in referenced article	[11]	[15]
361	uk	uk	uk		31	C43	malignant melanoma	foot			57	no tumor found in referenced article	[11]	[16]
362	uk	uk	uk		8	C16	gastric adenocarcinoma	stomach			111	no tumor found in referenced article	[11]	[17]
363	uk	uk	uk		9	C22 / C23-24	hepatocellular carcinoma	liver			115	no tumor found in referenced article	[11]	[18]
364	M	uk	39		71	C73	follicular carcinoma	thyroid	Ishikawa et al. 1999 also cites PC from Dr. T. Azumi		16	no tumor found in referenced article	[19]	[11]	[20]
364	M	uk	40		11	C00-C96, but C44	MFH	uk			16	no tumor found in referenced article	[19]	[11]	[20]
366	uk	uk	uk		61	C47+C49	malignant peripheral nerve sheath tumor	uk			12	referenced article not found	[11]	[21]
367	F	uk	56		2	C40-41	osteosarcoma	fibula			41	referenced article not found	[22]	[11]	[23]
368	uk	uk	uk		31	C43	malignant melanoma	foot			55	referenced article not found	[11]	[24]
369	F	uk	74		4		meningioma	(meningioma)	demographic data from Nakamura et al. 2005		72	referenced article not found	[11]	[25]	[26]
370	F	uk	40		74	C73	thyroid carcinoma NOS	thyroid	demographic data from Ishikawa et al. 1999		108	referenced article not found	[11]	[19]	[27]
371	uk	uk	uk		9	C22 / C23-24	hepatocellular carcinoma	liver			116	referenced article not found	[11]	[28]
372	M	uk	45		260	C61 / C62	seminoma	testis			126	referenced article not found	[11]	[29]
372	M	uk	55		120	C44	skin carcinoma NOS	uk			126	referenced article not found	[11]	[29]
373	uk	uk	uk		6		benign brain tumor NOS	brain			98	referenced article not found	[11]	[30]
#116/ 374	F	uk	43		72	C73	papillary carcinoma	thyroid			14	referenced article does not describe a papillary carcinoma in the female patient	[11]	[19]	[31]
#149?/375	uk	uk			240	C64-66, C68	renal cell carcinoma	kidney			14	possible that reference given was mistakenly listed as "14" rather than "13" (since "13" does list a renal cell carcinoma)	[11]	[32]
#64/376	M	uk	62	Y	74	C73	thyroid carcinoma NOS	thyroid			67	thyroid carcinoma detected at autopsy not described in Taketomi et al. 1990; Goto et al. 1993 article not found	[11]	[22]	[28]	[33]
#347, #33/377	uk	uk	uk		72	C73	papillary carcinoma	thyroid			85	likely that reference was mistakenly given as "85" instead of "88" (since reference "88" does contain the expected carcinoma). Likely case 6 in Table 2.	[11]	[34]
#48/378	M	uk	38		280	C00-96	squamous cell carcinoma	neck			105	this tumor not found in the referenced article	[11]	[19]	[31]
379	F	uk	50		4		meningioma	(meningioma)	may be in a patient residing outside of Japan				[25]
#64?/380	M	uk	62		4		meningioma	(meningioma)	may be in a patient residing outside of Japan				[25]
381	M	uk	34		4		meningioma	R frontal lobe	may be in a patient residing outside of Japan				[25]
382	M	uk	35		4		meningioma	frontal lobe	may be in a patient residing outside of Japan				[25]
383	M	uk	47		4		meningioma	L frontal, temporal, parietal	may be in a patient residing outside of Japan				[25]
384	M	uk	51		4		meningioma	(meningioma)	may be in a patient residing outside of Japan				[25]
#58/385	M	uk	45	Y	72	C73	papillary carcinoma	thyroid	an autopsy report is also cited in this review and likely reports this tumor				[19]	[35]
386	M	uk	43		50	C91-95	acute myelogenous leukemia	(hematological)					[36]
387	F	uk	34		9	C22 / C23-24	cholangiocarcinoma	biliary					[36]
388	M	uk	47		180	C00-08	carcinoma NOS	oral cavity					[36]
388	M	uk	47		130	C30-31	carcinoma NOS	nasal cavity					[36]
#21/389	M	uk	43		11	C00-C96, but C44	undifferentiated pleomorphic sarcoma	uk	possible repeat of case #21, although gender differs				[36]
390	M	uk	75		11	C00-C96, but C44	undifferentiated pleomorphic sarcoma	uk					[36]
391	M	uk	52		170	C33-34	cancer NOS	lung	referenced article not found				[37]	[38]
392	F	uk	49		32	C30-31	malignant melanoma	R nasal mucosa	referenced article not found				[39]	[40]
#47/393	M	uk	59		31	C43	malignant melanoma	R thumb	referenced article not found				[39]	[41]
#19/394	M	uk	44		11	C00-C96, but C44	leiomyosarcoma	uk	possible repeat of case #19, although age at tumor diagnosis differs; review cites Nakagawa 1972 as source				[14]
#22/395	F	uk	44		110	C50	adenocarcinoma	breast					[42]
#124/396	M	uk	44		120	C44	basal cell carcinoma	skin					[42]
397	F	uk	56		9	C22 / C23-24	hepatocellular carcinoma	liver					[43]
397	F	uk	56		71	C73	follicular carcinoma	thyroid					[43]
397	F	uk	56		5		myelodysplasia	(hematological)					[43]
398	M	uk	47		300	C18-21	cancer NOS	colon					[43]
#121/399	M	uk	<55		2	C40-41	osteosarcoma	L upper limb				this tumor not found in the referenced article	[4]	[44]
400	uk	uk	uk		1	C47+C49	undifferentiated pleomorphic sarcoma	subcutaneous					[42]
401	uk	uk	uk		1	C32	undifferentiated pleomorphic sarcoma	larynx					[42]
402	uk	uk	uk		51	C88, C90	multiple myeloma	(hematological)					[42]
Color code and abbreviations
uk	unknown
	patient with multiple neoplasms
	possible multiple primary in patient included in study population
*	age at tumor diagnosis is approximate
y	years of age
R/L	right/left
NOS	not otherwise specified
RAEB (-t)	refractory anemia with an excess of blasts (-in transformation)
MDS	myelodysplasia
PO	personal observation
PC	personal communication
#[case]/	indicates tumor may pertain to a case included in the study population

## Sheet: Spectrum tumor codes
Spectrum Tumor Codes*
Non-epithelial tumors
Code	Code	Type
1		soft tissue sarcoma
	11	soft tissue sarcoma - site unspecified
2		bone (including extra-skeletal osteosarcoma)
3		na
	31	melanoma of skin
	32	melanoma, intranasal
	33	melanoma - other or site unspecified
4		meningioma
5		other hematologic & lymphoid
	50	leukemia
	51	multiple myeloma
6		other CNS
	61	peripheral nerve sheath tumor (grouped with soft tissue sarcomas)
Epithelial tumors (and some non-epithelial with site specified)
Code	Code	Type
7		na
	71	thyroid--follicular
	72	thyroid--papillary
	73	thyroid--anaplastic
	74	thyroid--other and unknown
8		gastric
9		liver & biliary
110		breast
120		skin (non-melanoma)
130		nasal cavity
140		bladder
150		ovary
151		vulva
160		pancreas
170		lung
180		lip and mouth
190		larynx
200		uterine
210		ureter
220		adrenal
230		esophagus
240		kidney
250		eye
260		prostate / testis
270		pharynx
280		unknown
290		retroperitoneum
300		colon
*codes indicate classifications used for the spectrum of neoplasia analyses

## Sheet: References
Ref #	References
1.	Goto M, Tanimoto K, Horiuchi Y, Sazazuki T (1981) Family analysis of Werner's syndrome: a survey of 42 Japanese families with a review of the literature. Clin Genet 19: 8-15.
2.	Kawauchi M, Gibo H, Kobayashi S, Sugita K (1988) [Werner's syndrome associated with meningioma: case report]. No Shinkei Geka 16: 189-194.
3.	Yoshioka R, Kuwabara T, Hiraoka T (1984) [A case of Werner's syndrome with lung cancer]. Nihon Kyobu Shikkan Gakkai Zasshi 22: 450.
4.	Yamanaka A, Hirai T, Ohtake Y, Kitagawa M (1997) Lung cancer associated with Werner's syndrome: a case report and review of the literature. Jpn J Clin Oncol 27: 415-418.
5.	Fujioka T, Sato K, Saito K, Nonomura A (1986) [An autopsy case of Werner's syndrome associated with myelodysplastic syndrome]. Nihon Naika Gakkai Zasshi 75: 712.
6.	Fukuda K, Ishii S, Sasaki T, Usui M, Ubayama Y, et al. (1975) [Malignant soft tissue tumor in Werner's syndrome]. Hokkaido Seikei Saigai Geka Zasshi 20: 131.
7.	Matsumoto I, Murano S, Saito K, Yoshida S, Umeda T, et al. (1993) [Carcinogenesis in Werner's syndrome]. Ronen Shakai Kagaku 30: 169.
8.	Taniwaki T, Yamashita Y, Ide T (1987) [Werner's syndrome associated with marked spastic paralysis]. Shinkei Naika 27: 351-353.
9.	Kakigi R, Kawano H, Endo M, Otonari R, Kuroda Y (1992) [Neurophysical analysis of Werner's syndrome]. Therapeutic research 13: 2219-2222.
10.	Nakanishi H, Yuun S, Harada S (1988) [Werner Syndrome associated with malignant melanoma]. Nippon Hifuka Gakkai Zasshi 98: 1388.
11.	Goto M, Miller RW, Ishikawa Y, Sugano H (1996) Excess of rare cancers in Werner syndrome (adult progeria). Cancer Epidemiol Biomarkers Prev 5: 239-246.
12.	Murata K, Nakashima H (1982) Werner's syndrome: twenty-four cases with a review of the Japanese medical literature. Journal of the American Geriatrics Society 30: 303-308.
13.	Usui M, Ishii S, Yamawaki S, Hirayama T (1984) The occurrence of soft tissue sarcomas in three siblings with Werner's syndrome. Cancer 54: 2580-2586.
14.	Wada Y, Wakuda K, Miyahara H, Matsunaga T, Hyo Y, et al. (1987) [A case of Werner's syndrome associated with malignant tumor of nasal cavity]. Nara Igaku Zasshi 38: 1031-1039.
15.	Shimizu T, Chiba M, Yamane T, Inoda K (1987) [A case of Werner's syndrome]. Chubu Nippon Seikei Geka Saigai Geka Gakkai Zasshi 31: 2386-2387.
16.	Goto Y, Murakami M, Kono T, Kuranabe K (1989) [A case of Werner's syndrome associated with retinal detachment]. Gannka Rinsho Iho 83: 159-160.
17.	Takagi K, Oyama T, Hatakeyama S, Naito A, Abe J, et al. (1992) [Shunt operation of esophageal varix associated with Werner's syndrome]. Niigata Igakkai Zasshi 106: 1108.
18.	Kojo T, Sako T, Yoshikuni N, Taketomi E, Ishido Y, et al. (1991) [A case of total hip replacement in Werner's syndrome]. Seikeigeka to Saigai Geka 40: 855-856.
19.	Ishikawa Y, Sugano H, Matsumoto T, Furuichi Y, Miller RW, et al. (1999) Unusual features of thyroid carcinomas in Japanese patients with Werner syndrome and possible genotype-phenotype relations to cell type and race. Cancer 85: 1345-1352.
20.	Yamaga Y, Nishiyama Y, Kato Y, Toya Y, Niimi M, et al. (1995) [A case of Werner's syndrome without short stature]. Nihon Naika Gakkai Zasshi 84: 1361.
21.	Murano S, Umeda T, Saito K, Yoshida S, Kuwahara T (1992) [A case of Werner's syndrome associated with malignant schwannoma]. Jpn J Gerontol 29: 240.
22.	Ishikawa Y, Miller RW, Machinami R, Sugano H, Goto M (2000) Atypical osteosarcomas in Werner Syndrome (adult progeria). Jpn J Cancer Res 91: 1345-1349.
23.	Matsushige N, Uemura N, Kono R, Hayashi T, Inoue S, et al. (1994) [A case of Werner's syndrome associated with osteosarcoma]. J Natl Kochi Hosp 3: 35-38.
24.	Matsuura S, Kitamura K, Komura K, Ishinoda Y, Murai Y, et al. (1992) [A case of Werner's syndrome with hepatorenal failure derived from metastatic malignant melanoma]. Miyazaki Igakkai Zasshi 16: 113.
25.	Nakamura Y, Shimizu T, Ohigashi Y, Itou N, Ishikawa Y (2005) Meningioma arising in Werner syndrome confirmed by mutation analysis. J Clin Neurosci 12: 503-506.
26.	Yamamoto K, Imakiire A, Miyagawa N, Kasahara T (2003) A report of two cases of Werner's syndrome and review of the literature. J Orthop Surg (Hong Kong) 11: 224-233.
27.	Tajiri J, Tamaru M, Morita M, Murakami N, Noguchi S (1991) [A case of Werner's syndrome associated with diabetes mellitus]. To-Nyo-Byo 34: 61.
28.	Goto Y, Ando N, Koga M, Taketomi E (1993) [Two cases of Werner's syndrome associated with malignant tumors]. Iryo 47: 137.
29.	Abe M, Fujino S, Kondo K, Kuwahara D, Kawano S, et al. (1992) [A case of Werner's syndrome associated with intractable skin ulcer]. Jpn J Gerontol 29: 617.
30.	Murano S, Mori S, Morisaki N, Yoshida S, Matsuda S, et al. (1994) [A case of Werner's syndrome with death from primary brain tumor]. Jpn J Gerontol 31: 723.
31.	Takahashi M, Hayashi T, Ooshima O, Muraoka S (1991) [Thyroid cancer associated with Werner's syndrome]. Jibi Inkoka Tokeibu Geka 63: 781-783.
32.	Sugimoto N, Terayama K, Fujioka F, Maeda T (1991) [Four cases of Werner's syndrome with special reference to the orthopedic aspect]. Chubu Nippon Seikei Geka Saigai Geka Gakkai Zasshi 34: 786-790.
33.	Taketomi K, Goto Y, Arai I, Ichinose M, Kinoshita K (1990) [An autopsy case of Werner's syndrome associated with meningioma and myelodysplastic syndrome]. To-Nyo-Byo 33: 180.
34.	Arai T, Fukutoku M, Takeshita S, Masaki Y, Takeuchi Y, et al. (1992) [A case of Werner's Syndrome associated with acute myelogenous leukemia]. Int J Hematol 56: 37.
35.	Katayama T, Saito A, Watanabe R, Kobayashi M, Ochiai S, et al. (1992) [A case of Werner's syndrome associated with myelodysplastic syndrome and myelofibrosis]. Rinsho Ketsueki 33: 858.
36.	Sato K, Goto M, Nishioka K, Arima K, Hori N, et al. (1988) Werner's syndrome associated with malignancies: five case reports with a survey of case histories in Japan. Gerontology 34: 212-218.
37.	Ohnishi S, Fujimoto M, Oide T, Nakatani Y, Tsurutani Y, et al. (2010) Primary lung cancer associated with Werner syndrome. Geriatr Gerontol Int 10: 319-323.
38.	Ohtake Y, Hirai T, Yamanaka A (1994) [A surgical case of lung cancer complicating with Werner syndrome]. Nippon Haigan Gakkai 34: 69-73.
39.	Shibuya H, Kato A, Kai N, Fujiwara S, Goto M (2005) A case of Werner syndrome with three primary lesions of malignant melanoma. J Dermatol 32: 737-744.
40.	Sawada K, Mori A, Sakai M (1997) [A case of Werner's syndrome associated with malignant melanoma]. Nihonzikagakukaisi 36: 101.
41.	Kawase M, Ishida J, Ueno R (2000) [A case of Werner's syndrome associated with malignant melanoma]. Jpn J Dermatol 110: 736.
42.	Goto M, Ishikawa Y (2000) [Werner syndrome]. Nippon Rinsho 58: 1490-1495.
43.	Ishikawa Y, Miller RW, Sugano H, Goto M (2002) Tumor spectrum for Japanese Werner syndrome with special reference to bone and soft tissue tumors and thyroid cancer. Paper presented at the US / Japan Workshop: Cancer and RecQ Helicase Gene Disorders. Maui, HI.
44.	Naramoto A, Honda T, Fujimoto K, Kogama S, Hosokawa Y, et al. (1992) [A case of lung cancer associated with Werner's syndrome]. Roka to Shikkan 5: 1828-1832.
